# Supplementary material for: MeCP2 deficiency results in robust Rett-like behavioural and motor deficits in male and female rats
Source: Hum Mol Genet. 2016 Jun 21;25(15):3303–20. doi: 10.1093/hmg/ddw179 (PMC5179928; doi:10.1093/hmg/ddw179)
Supplement: Supplementary Data [file supp_ddw179_suppl_data.zip]

Archive with 7 entries (7 files):
- supplemental-video4_(hindlimb-clasp,-gait,-lethargy).mov
- Supplemental-video5_(Catwalk-week-5-WT).mp4
- Supplemental-video6_(Catwalk-week-5-KO).mp4
- supplemental-video7_(p28-35-male-breathing_abnormalities).MOV
- supplemental-video1_(p50-60-maleslethargy-and-hypotonia).MOV
- supplemental-video2_(male-p29-tremor-or-seizure).MOV
- supplemental-video3_(adult_HET_seizure).MOV
